# Supplementary material for: Inhibition of PERK Kinase, an Orchestrator of the Unfolded Protein Response (UPR), Significantly Reduces Apoptosis and Inflammation of Lung Epithelial Cells Triggered by SARS-CoV-2 ORF3a Protein
Source: Biomedicines. 2023 May 30;11(6):1585. doi: 10.3390/biomedicines11061585 (PMC10296123; doi:10.3390/biomedicines11061585)
Supplement: Supplementary file 1 [file biomedicines-11-01585-s001.zip]

Archive with 1 entries (1 files):
- biomedicines-2396086-supplementary.pdf
